# Supplementary material for: Up-Regulation of Cyclooxygenase-2 (COX-2) Expression by Temozolomide (TMZ) in Human Glioblastoma (GBM) Cell Lines
Source: Int J Mol Sci. 2022 Jan 28;23(3):1545. doi: 10.3390/ijms23031545 (PMC8835858; doi:10.3390/ijms23031545)
Supplement: Supplementary file 1 [file ijms-23-01545-s001.zip]

Archive with 1 entries (1 files):
- ijms-1521988-supplementary.pdf
